# Supplementary material for: Antioxidant-Mediated Modification of Citral and Its Control Effect on Mildewy Bamboo
Source: Polymers (Basel). 2022 Nov 1;14(21):4652. doi: 10.3390/polym14214652 (PMC9657708; doi:10.3390/polym14214652)
Supplement: Supplementary file 1 [file polymers-14-04652-s001.zip]

Archive with 1 entries (1 files):
- polymers-1948883-supplementary.pdf
